# Supplementary material for: Optimization of Micropropagation and Metabolomic Analysis Under Different Light Qualities in Mussaenda pubescens Ait.f
Source: Plants (Basel). 2025 Oct 26;14(21):3268. doi: 10.3390/plants14213268 (PMC12610484; doi:10.3390/plants14213268)
Supplement: Supplementary file 1 [file plants-14-03268-s001.zip]

Archive with 1 entries (1 files):
- plants-3912947-supplementary.pdf
